# Supplementary material for: The Homeodomain-Leucine Zipper Genes Family Regulates the Jinggangmycin Mediated Immune Response of Oryza sativa to Nilaparvata lugens, and Laodelphax striatellus
Source: Bioengineering (Basel). 2022 Aug 17;9(8):398. doi: 10.3390/bioengineering9080398 (PMC9405480; doi:10.3390/bioengineering9080398)
Supplement: Supplementary file 1 [file bioengineering-09-00398-s001.zip]

Archive with 2 entries (2 files):
- Supplementary Data  Table S5.  The detailed informations of the putative miRNAs targeted OsHDZ genes.xlsx
- Supplementary Data Table S1, S2, S3, S4 HDZIP Supply Data.pdf
